# Supplementary material for: Combined Approach: FFQ, DII, Anthropometric, Biochemical and DNA Damage Parameters in Obese with BMI ≥ 35 kg m−2
Source: Nutrients. 2023 Feb 10;15(4):899. doi: 10.3390/nu15040899 (PMC9958661; doi:10.3390/nu15040899)
Supplement: Supplementary file 1 [file nutrients-15-00899-s001.zip]

Archive with 1 entries (1 files):
- nutrients-2173831-supplementary.pdf
